# Supplementary material for: Fumed Silica-Based Ultra-High-Purity Synthetic Quartz Powder via Sol–Gel Process for Advanced Semiconductor Process beyond Design Rule of 3 nm
Source: Nanomaterials (Basel). 2023 Jan 18;13(3):390. doi: 10.3390/nano13030390 (PMC9919415; doi:10.3390/nano13030390)
Supplement: Supplementary file 1 [file nanomaterials-13-00390-s001.zip]

Archive with 1 entries (1 files):
- nanomaterials-2154805-supplementary.pdf
